# Supplementary material for: Diversity of thought: public perceptions of genetic testing across ethnic groups in the UK
Source: J Hum Genet. 2023 Nov 1;69(1):19–25. doi: 10.1038/s10038-023-01199-1 (PMC10774120; doi:10.1038/s10038-023-01199-1)
Supplement: Supplementary file 1 — Table S1 [file 10038_2023_1199_MOESM1_ESM.xlsx]

## Sheet: Sheet1
Gender	Demographics
Marital Status	Demographics
Religious Beliefs (if any)	Demographics
What Is The Impact Of Your Religious Beliefs On Your Decision Making?	Demographics
Ethnicity	Demographics
I had heard about genetic testing before this questionnaire.	Knowledge of genetic testing
I have previously undertaken a genetic test.	Knowledge of genetic testing
I have previously been diagnosed with an inherited genetic condition.	Knowledge of genetic testing
I have previously been found to carry an inherited genetic abnormality that has been linked with an increased risk of developing a specific disease.	Knowledge of genetic testing
I have previously been found to carry an inherited genetic abnormality that has been linked with an increased risk of developing cancer.	Knowledge of genetic testing
I have a relative who has previously been diagnosed with an inherited genetic condition.	Knowledge of genetic testing
I have a relative who carries an inherited genetic abnormality that has been linked with an increased risk of developing a cancer.	Knowledge of genetic testing
I believe that cancer screening programs should be made available to larger groups of people.	Knowledge of genetic testing
I have previously been refused a genetic test by a doctor or genetics specialist because I was told I was not eligible for the test.	Knowledge of genetic testing
I have previously paid for a genetic test to be taken by a healthcare professional because I had been refused that test on the NHS.	Knowledge of genetic testing
I have previously paid for an over-the-counter genetic test because I had been refused a genetic test by a healthcare professional on the NHS.	Knowledge of genetic testing
I have previously undertaken an over-the-counter genetic test without the involvement of a healthcare professional.	Knowledge of genetic testing
A genetic test showing that I had a higher risk of developing a specific cancer would make me more likely to find out about new treatments for that cancer.	Actions/feelings as a result of a genetic test
Treatment and prevention options for cancer are limited, so learning from a genetic test that I had an increased risk of developing cancer wouldn’t help much.	Actions/feelings as a result of a genetic test
It would be too upsetting to learn from a genetic test that I have an increased risk of developing cancer, so I am happier not knowing.	Actions/feelings as a result of a genetic test
If I learnt from a genetic test that I had an increased risk of developing cancer, I would be concerned about my emotional reactions.	Actions/feelings as a result of a genetic test
If I learnt from a genetic test that I had an increased risk of developing cancer, I would be concerned about my partner’s reaction.	Actions/feelings as a result of a genetic test
If I learnt from a genetic test that I had an increased risk of developing cancer, I would be concerned about my family’s reaction.	Actions/feelings as a result of a genetic test
If I learnt from a genetic test that I had an increased risk of developing cancer, I would worry whether the test was accurate.	Actions/feelings as a result of a genetic test
If I learnt from a genetic test that I had an increased risk of developing cancer, I would worry about how it would affect my health and/or life insurance.	Actions/feelings as a result of a genetic test
If I learnt from a genetic test that I had an increased risk of developing cancer, I would worry that it would affect my chances of finding a job.	Actions/feelings as a result of a genetic test
If I learnt from a genetic test that I had an increased risk of developing cancer, it would help me plan for the future.	Actions/feelings as a result of a genetic test
I would wish to undergo surgery to reduce my risk of developing cancer if my risk of developing that cancer in my lifetime was:	Actions/feelings as a result of a genetic test
I would wish to take a medication to reduce my risk of developing cancer if my risk of developing that cancer in my lifetime was:	Actions/feelings as a result of a genetic test
I would make changes to my lifestyle to reduce my risk of developing cancer if my risk of developing that cancer in my lifetime was:	Actions/feelings as a result of a genetic test
I would make changes to my diet to reduce my risk of developing cancer if my risk of developing that cancer in my lifetime was:	Actions/feelings as a result of a genetic test
I worry that having a genetic test might change my future.	Concerns/Apprehension around genetic testing
I do not want to know what kind of diseases I could get in the future.	Concerns/Apprehension around genetic testing
I am more likely to believe the results of a genetic test undertaken by my doctor than one I paid for over-the-counter at a chemist or supermarket.	Concerns/Apprehension around genetic testing
If a specific disease cannot be treated, I would not want to have a genetic-test that identifies a risk of developing that disease.	Concerns/Apprehension around genetic testing
If I had a genetic test done I would want to be able to select what diseases it would or would not assess my risk for.	Concerns/Apprehension around genetic testing
The idea of a genetic test frightens me.	Concerns/Apprehension around genetic testing
If a genetics blood or saliva test became available that could accurately show whether or not I had inherited an increased risk of developing cancer, I would want to have that test.	Future usages of genetic tests
If a genetics blood or saliva test became available that could accurately show whether or not an individual has inherited an increased risk of developing cancer, then it should only be offered to people with a strong family history of cancer.	Future usages of genetic tests
If a genetic test became available that could accurately show whether or not an embryo or foetus had inherited an increased risk of developing cancer, then embryo/foetal testing should be offered.	Future usages of genetic tests
I would consider having a genetic test that was available over the counter at a chemist or supermarket, without the involvement of a healthcare professional.	Future usages of genetic tests
More people should be able to have genetic tests.	Future usages of genetic tests
Genetic tests should be used to select people for cancer screening programs.	Future usages of genetic tests
More money should be available for the development of genetic tests	Future usages of genetic tests
If I undertook a genetic test, third parties would have the right to enquire about the results of the test.	Future usages of genetic tests
If I undertook a genetic test the results would be confidential.	Future usages of genetic tests
If results of my genetic test showed that I had an increased risk of developing a serious disease, I would legally have to inform my relatives.	Future usages of genetic tests
If I have or develop a disease, I would want to know whether it was inherited if possible.	Future usages of genetic tests
The development of genetic research is hopeful for the treatment of diseases.	Future usages of genetic tests
In 5 to 10 years time, it will be common to have a genetic test.	Future usages of genetic tests
In 5 to 10 years time, we will all get a genetic passport.	Future usages of genetic tests
In 5 to 10 years time, our genetic information will be stored in computers.	Future usages of genetic tests
In 5 to 10 years time, all children will be tested at a young age to find out what diseases they are at risk of getting at later age.	Future usages of genetic tests
In 5 to 10 years time, potential employees will have to do a genetic test before they are hired.	Future usages of genetic tests
In 5 to 10 years time, insurance companies will ask for a genetic test before the height of the premium is set.	Future usages of genetic tests
Cancer risk can be inherited.	Understanding of biology/genetics
Genes come in pairs; one copy from each parent.	Understanding of biology/genetics
If I haven’t inherited any genetic abnormalities that would increase my risk of cancer, I might still develop cancer in my lifetime.	Understanding of biology/genetics
If I have inherited genetic abnormalities that increase my risk of cancer, this does not mean that I will definitely develop cancer.	Understanding of biology/genetics
Hereditary genetic abnormalities linked with cancer risk, can skip generations.	Understanding of biology/genetics
A gene is a molecule that controls hereditary characteristics.	Understanding of biology/genetics
Genes are inside cells.	Understanding of biology/genetics
A gene is a piece of DNA.	Understanding of biology/genetics
A gene is a part of a chromosome.	Understanding of biology/genetics
Different body parts include different genes.	Understanding of biology/genetics
Genes are not susceptible to human intervention.	Understanding of biology/genetics
It has been estimated that a person has 22,000 genes.	Understanding of biology/genetics
Healthy parents can have a child with a hereditary disease.	Understanding of biology/genetics
The onset of certain diseases is due to genes, environment, and lifestyle.	Understanding of biology/genetics
The carrier of a disease gene may be completely healthy.	Understanding of biology/genetics
The child of a disease gene carrier is always also a carrier of the same disease gene.	Understanding of biology/genetics
All serious diseases are hereditary.	Understanding of biology/genetics
