# Supplementary material for: Diversity of thought: public perceptions of genetic testing across ethnic groups in the UK
Source: J Hum Genet. 2023 Nov 1;69(1):19–25. doi: 10.1038/s10038-023-01199-1 (PMC10774120; doi:10.1038/s10038-023-01199-1)
Supplement: Supplementary file 3 — Table S3 [file 10038_2023_1199_MOESM3_ESM.xlsx]

## Sheet: Sheet1
	Chi2	Less than significance threshold using Chi2	Theme	Wilcoxon rank-sum p value
Religious Beliefs (if any)	1653.36	Yes	Demographics	0.0021934
What Is The Impact Of Your Religious Beliefs On Your Decision Making?	456.731	Yes	Demographics	4.8751e-36
If I haven’t inherited any genetic abnormalities that would increase my risk of cancer, I might still develop cancer in my lifetime.	296.613	Yes	Understanding of biology/genetics	2.90732e-10
All serious diseases are hereditary.	283.099	Yes	Understanding of biology/genetics	7.92597e-12
In 5 to 10 years time, potential employees will have to do a genetic test before they are hired.	268.066	Yes	Future usages of genetic tests	1.98323e-11
The child of a disease gene carrier is always also a carrier of the same disease gene.	210.038	Yes	Understanding of biology/genetics	1.91239e-05
The carrier of a disease gene may be completely healthy.	186.399	Yes	Understanding of biology/genetics	1.31993e-05
If I learnt from a genetic test that I had an increased risk of developing cancer, I would worry that it would affect my chances of finding a job.	176.986	Yes	Actions/feelings as a result of a genetic test	9.51082e-05
If results of my genetic test showed that I had an increased risk of developing a serious disease, I would legally have to inform my relatives.	170.172	Yes	Future usages of genetic tests	1.49107e-10
Cancer risk can be inherited.	169.706	Yes	Understanding of biology/genetics	0.078805
If I learnt from a genetic test that I had an increased risk of developing cancer, I would worry whether the test was accurate.	137.907	Yes	Actions/feelings as a result of a genetic test	0.195072
Genes are not susceptible to human intervention.	131.752	Yes	Understanding of biology/genetics	0.0495526
I have previously undertaken a genetic test.	126.318	Yes	Knowledge of genetic testing	0.590085
A genetic test showing that I had a higher risk of developing a specific cancer would make me more likely to find out about new treatments for that cancer.	123.528	Yes	Actions/feelings as a result of a genetic test	0.049668
If I have inherited genetic abnormalities that increase my risk of cancer, this does not mean that I will definitely develop cancer.	122.048	Yes	Understanding of biology/genetics	1.45678e-05
I had heard about genetic testing before this questionnaire.	108.22	Yes	Knowledge of genetic testing	5.83843e-15
I have previously been found to carry an inherited genetic abnormality that has been linked with an increased risk of developing cancer.	106.203	Yes	Knowledge of genetic testing	7.1869e-11
I worry that having a genetic test might change my future.	105.077	Yes	Concerns/Apprehension around genetic testing	0.000723326
I have previously been found to carry an inherited genetic abnormality that has been linked with an increased risk of developing a specific disease.	98.709	Yes	Knowledge of genetic testing	4.88154e-09
In 5 to 10 years time, insurance companies will ask for a genetic test before the height of the premium is set.	98.4039	Yes	Future usages of genetic tests	0.000414452
I have previously been refused a genetic test by a doctor or genetics specialist because I was told I was not eligible for the test.	92.7359	Yes	Knowledge of genetic testing	1.88495e-11
In 5 to 10 years time, all children will be tested at a young age to find out what diseases they are at risk of getting at later age.	85.3058	Yes	Future usages of genetic tests	0.00231564
If a genetic test became available that could accurately show whether or not an embryo or foetus had inherited an increased risk of developing cancer, then embryo/foetal testing should be offered.	84.5527	Yes	Future usages of genetic tests	0.778339
Marital Status	80.0754	Yes	Demographics	1.75877e-06
I have previously paid for a genetic test to be taken by a healthcare professional because I had been refused that test on the NHS.	77.0101	Yes	Knowledge of genetic testing	6.8606e-09
I have previously paid for an over-the-counter genetic test because I had been refused a genetic test by a healthcare professional on the NHS.	73.2927	Yes	Knowledge of genetic testing	1.16625e-08
Different body parts include different genes.	71.8771	Yes	Understanding of biology/genetics	0.124857
I would make changes to my diet to reduce my risk of developing cancer if my risk of developing that cancer in my lifetime was:	71.3802	Yes	Actions/feelings as a result of a genetic test	0.0100932
The development of genetic research is hopeful for the treatment of diseases.	68.159	Yes	Future usages of genetic tests	0.041556
I have previously been diagnosed with an inherited genetic condition.	62.0156	Yes	Knowledge of genetic testing	3.81348e-06
If I learnt from a genetic test that I had an increased risk of developing cancer, I would be concerned about my family’s reaction.	59.8112	Yes	Actions/feelings as a result of a genetic test	0.932563
The onset of certain diseases is due to genes, environment, and lifestyle.	59.1045	Yes	Understanding of biology/genetics	2.50237e-05
If a genetics blood or saliva test became available that could accurately show whether or not an individual has inherited an increased risk of developing cancer, then it should only be offered to people with a strong family history of cancer.	55.585	Yes	Future usages of genetic tests	0.526075
Healthy parents can have a child with a hereditary disease.	54.4313	Yes	Understanding of biology/genetics	0.428258
The idea of a genetic test frightens me.	53.8429	Yes	Concerns/Apprehension around genetic testing	0.000856295
I would make changes to my lifestyle to reduce my risk of developing cancer if my risk of developing that cancer in my lifetime was:	52.4653	Yes	Actions/feelings as a result of a genetic test	0.0267061
In 5 to 10 years time, we will all get a genetic passport.	51.969	Yes	Future usages of genetic tests	0.143086
If I learnt from a genetic test that I had an increased risk of developing cancer, it would help me plan for the future.	50.6386	Yes	Actions/feelings as a result of a genetic test	0.000629938
If I undertook a genetic test, third parties would have the right to enquire about the results of the test.	50.1829	Yes	Future usages of genetic tests	0.00170353
I am more likely to believe the results of a genetic test undertaken by my doctor than one I paid for over-the-counter at a chemist or supermarket.	47.2305	Yes	Concerns/Apprehension around genetic testing	0.0151207
I do not want to know what kind of diseases I could get in the future.	44.7874	Yes	Concerns/Apprehension around genetic testing	0.02363
I would wish to take a medication to reduce my risk of developing cancer if my risk of developing that cancer in my lifetime was:	43.6968	Yes	Actions/feelings as a result of a genetic test	0.000214299
If I learnt from a genetic test that I had an increased risk of developing cancer, I would be concerned about my emotional reactions.	42.4464	Yes	Actions/feelings as a result of a genetic test	0.426075
It would be too upsetting to learn from a genetic test that I have an increased risk of developing cancer, so I am happier not knowing.	41.9541	Yes	Actions/feelings as a result of a genetic test	0.152007
If I had a genetic test done I would want to be able to select what diseases it would or would not assess my risk for.	41.5446	Yes	Concerns/Apprehension around genetic testing	0.0429739
A gene is a molecule that controls hereditary characteristics.	41.448	Yes	Understanding of biology/genetics	0.36102
If I undertook a genetic test the results would be confidential.	40.8763	Yes	Future usages of genetic tests	0.000236505
I believe that cancer screening programs should be made available to larger groups of people.	38.4651	Yes	Knowledge of genetic testing	0.00752372
I have a relative who has previously been diagnosed with an inherited genetic condition.	38.0415	Yes	Knowledge of genetic testing	0.000263962
I have a relative who carries an inherited genetic abnormality that has been linked with an increased risk of developing a cancer.	36.893	Yes	Knowledge of genetic testing	4.02e-06
If I learnt from a genetic test that I had an increased risk of developing cancer, I would be concerned about my partner’s reaction.	36.4805	Yes	Actions/feelings as a result of a genetic test	0.773266
More money should be available for the development of genetic tests	32.5593	Yes	Future usages of genetic tests	0.0188365
Hereditary genetic abnormalities linked with cancer risk, can skip generations.	31.6004	Yes	Understanding of biology/genetics	0.711639
I would wish to undergo surgery to reduce my risk of developing cancer if my risk of developing that cancer in my lifetime was:	31.26	Yes	Actions/feelings as a result of a genetic test	0.0117837
If a specific disease cannot be treated, I would not want to have a genetic-test that identifies a risk of developing that disease.	23.4821	Yes	Concerns/Apprehension around genetic testing	0.385141
I have previously undertaken an over-the-counter genetic test without the involvement of a healthcare professional.	21.2189	No	Knowledge of genetic testing	0.0213135
Treatment and prevention options for cancer are limited, so learning from a genetic test that I had an increased risk of developing cancer wouldn’t help much.	21.0239	No	Actions/feelings as a result of a genetic test	0.474641
A gene is a piece of DNA.	20.8775	No	Understanding of biology/genetics	0.0101072
Genes are inside cells.	19.909	No	Understanding of biology/genetics	0.371762
In 5 to 10 years time, it will be common to have a genetic test.	17.76	No	Future usages of genetic tests	0.635814
More people should be able to have genetic tests.	17.5906	No	Future usages of genetic tests	0.0462746
Genes come in pairs; one copy from each parent.	17.3229	No	Understanding of biology/genetics	0.121208
A gene is a part of a chromosome.	13.4498	No	Understanding of biology/genetics	0.0268572
Genetic tests should be used to select people for cancer screening programs.	11.127	No	Future usages of genetic tests	0.178755
If a genetics blood or saliva test became available that could accurately show whether or not I had inherited an increased risk of developing cancer, I would want to have that test.	10.4731	No	Future usages of genetic tests	0.559554
If I have or develop a disease, I would want to know whether it was inherited if possible.	9.88455	No	Future usages of genetic tests	0.438376
In 5 to 10 years time, our genetic information will be stored in computers.	9.04819	No	Future usages of genetic tests	0.66767
If I learnt from a genetic test that I had an increased risk of developing cancer, I would worry about how it would affect my health and/or life insurance.	8.52683	No	Actions/feelings as a result of a genetic test	0.0996838
It has been estimated that a person has 22,000 genes.	7.34017	No	Understanding of biology/genetics	0.135755
Gender	2.2803	No	Demographics	0.205507
I would consider having a genetic test that was available over the counter at a chemist or supermarket, without the involvement of a healthcare professional.	1.35297	No	Future usages of genetic tests	0.555316

## Sheet: Sheet2
A gene is a molecule that controls hereditary characteristics.	0.36102	Question #53	Actions/feelings as a result of a genetic test
A gene is a part of a chromosome.	0.0268572	Question #56	Actions/feelings as a result of a genetic test
A gene is a piece of DNA.	0.0101072	Question #55	Actions/feelings as a result of a genetic test
A genetic test showing that I had a higher risk of developing a specific cancer would make me more likely to find out about new treatments for that cancer.	0.049668	Question #13	Actions/feelings as a result of a genetic test
All serious diseases are hereditary.	7.92597e-12	Question #64	Actions/feelings as a result of a genetic test
Cancer risk can be inherited.	0.078805	Question #48	Actions/feelings as a result of a genetic test
Different body parts include different genes.	0.124857	Question #57	Actions/feelings as a result of a genetic test
Gender	0.205507	Question #70	Actions/feelings as a result of a genetic test
Genes are inside cells.	0.371762	Question #54	Actions/feelings as a result of a genetic test
Genes are not susceptible to human intervention.	0.0495526	Question #58	Actions/feelings as a result of a genetic test
Genes come in pairs; one copy from each parent.	0.121208	Question #49	Actions/feelings as a result of a genetic test
Genetic tests should be used to select people for cancer screening programs.	0.178755	Question #30	Actions/feelings as a result of a genetic test
Healthy parents can have a child with a hereditary disease.	0.428258	Question #60	Actions/feelings as a result of a genetic test
Hereditary genetic abnormalities linked with cancer risk, can skip generations.	0.711639	Question #52	Concerns/Apprehension around genetic testing
I am more likely to believe the results of a genetic test undertaken by my doctor than one I paid for over-the-counter at a chemist or supermarket.	0.0151207	Question #28	Concerns/Apprehension around genetic testing
I believe that cancer screening programs should be made available to larger groups of people.	0.00752372	Question #8	Concerns/Apprehension around genetic testing
I do not want to know what kind of diseases I could get in the future.	0.432352	Question #23	Concerns/Apprehension around genetic testing
I do not want to know what kind of diseases I could get in the future. (2)	0.02363	Question #41	Concerns/Apprehension around genetic testing
I had heard about genetic testing before this questionnaire.	5.83843e-15	Question #1	Concerns/Apprehension around genetic testing
I have a relative who carries an inherited genetic abnormality that has been linked with an increased risk of developing a cancer.	4.02e-06	Question #7	Concerns/Apprehension around genetic testing
I have a relative who has previously been diagnosed with an inherited genetic condition.	0.000263962	Question #6	Demographics
I have previously been diagnosed with an inherited genetic condition.	3.81348e-06	Question #3	Demographics
I have previously been found to carry an inherited genetic abnormality that has been linked with an increased risk of developing a specific disease.	4.88154e-09	Question #4	Demographics
I have previously been found to carry an inherited genetic abnormality that has been linked with an increased risk of developing cancer.	7.1869e-11	Question #5	Demographics
I have previously been refused a genetic test by a doctor or genetics specialist because I was told I was not eligible for the test.	1.88495e-11	Question #9	Future usages of genetic tests
I have previously paid for a genetic test to be taken by a healthcare professional because I had been refused that test on the NHS.	6.8606e-09	Question #10	Future usages of genetic tests
I have previously paid for an over-the-counter genetic test because I had been refused a genetic test by a healthcare professional on the NHS.	1.16625e-08	Question #11	Future usages of genetic tests
I have previously undertaken a genetic test.	0.590085	Question #2	Future usages of genetic tests
I have previously undertaken an over-the-counter genetic test without the involvement of a healthcare professional.	0.0213135	Question #12	Future usages of genetic tests
I worry that having a genetic test might change my future.	0.000723326	Question #37	Future usages of genetic tests
I would consider having a genetic test that was available over the counter at a chemist or supermarket, without the involvement of a healthcare professional.	0.555316	Question #27	Future usages of genetic tests
I would make changes to my diet to reduce my risk of developing cancer if my risk of developing that cancer in my lifetime was:	0.0100932	Question #68	Future usages of genetic tests
I would make changes to my lifestyle to reduce my risk of developing cancer if my risk of developing that cancer in my lifetime was:	0.0267061	Question #67	Future usages of genetic tests
I would wish to take a medication to reduce my risk of developing cancer if my risk of developing that cancer in my lifetime was:	0.000214299	Question #66	Future usages of genetic tests
I would wish to undergo surgery to reduce my risk of developing cancer if my risk of developing that cancer in my lifetime was:	0.0117837	Question #65	Future usages of genetic tests
If a genetic test became available that could accurately show whether or not an embryo or foetus had inherited an increased risk of developing cancer, then embryo/foetal testing should be offered.	0.778339	Question #26	Future usages of genetic tests
If a genetics blood or saliva test became available that could accurately show whether or not an individual has inherited an increased risk of developing cancer, then it should only be offered to people with a strong family history of cancer.	0.526075	Question #25	Future usages of genetic tests
If a genetics blood or saliva test became available that could accurately show whether or not I had inherited an increased risk of developing cancer, I would want to have that test.	0.559554	Question #24	Future usages of genetic tests
If a specific disease cannot be treated, I would not want to have a genetic-test that identifies a risk of developing that disease.	0.385141	Question #38	Future usages of genetic tests
If I had a genetic test done I would want to be able to select what diseases it would or would not assess my risk for.	0.0429739	Question #39	Future usages of genetic tests
If I have inherited genetic abnormalities that increase my risk of cancer, this does not mean that I will definitely develop cancer.	1.45678e-05	Question #51	Future usages of genetic tests
If I have or develop a disease, I would want to know whether it was inherited if possible.	0.438376	Question #35	Future usages of genetic tests
If I haven’t inherited any genetic abnormalities that would increase my risk of cancer, I might still develop cancer in my lifetime.	2.90732e-10	Question #50	Knowledge of genetic testing
If I learnt from a genetic test that I had an increased risk of developing cancer, I would be concerned about my emotional reactions.	0.426075	Question #16	Knowledge of genetic testing
If I learnt from a genetic test that I had an increased risk of developing cancer, I would be concerned about my family’s reaction.	0.932563	Question #18	Knowledge of genetic testing
If I learnt from a genetic test that I had an increased risk of developing cancer, I would be concerned about my partner’s reaction.	0.773266	Question #17	Knowledge of genetic testing
If I learnt from a genetic test that I had an increased risk of developing cancer, I would worry about how it would affect my health and/or life insurance.	0.0996838	Question #20	Knowledge of genetic testing
If I learnt from a genetic test that I had an increased risk of developing cancer, I would worry that it would affect my chances of finding a job.	9.51082e-05	Question #21	Actions/feelings as a result of a genetic test
If I learnt from a genetic test that I had an increased risk of developing cancer, I would worry whether the test was accurate.	0.195072	Question #19	Knowledge of genetic testing
If I learnt from a genetic test that I had an increased risk of developing cancer, it would help me plan for the future.	0.000629938	Question #22	Knowledge of genetic testing
If I undertook a genetic test the results would be confidential.	0.000236505	Question #33	Knowledge of genetic testing
If I undertook a genetic test, third parties would have the right to enquire about the results of the test.	0.00170353	Question #32	Knowledge of genetic testing
If results of my genetic test showed that I had an increased risk of developing a serious disease, I would legally have to inform my relatives.	1.49107e-10	Question #34	Knowledge of genetic testing
In 5 to 10 years time, all children will be tested at a young age to find out what diseases they are at risk of getting at later age.	0.00231564	Question #45	Knowledge of genetic testing
In 5 to 10 years time, insurance companies will ask for a genetic test before the height of the premium is set.	0.000414452	Question #47	Knowledge of genetic testing
In 5 to 10 years time, it will be common to have a genetic test.	0.635814	Question #42	Understanding of biology/genetics
In 5 to 10 years time, our genetic information will be stored in computers.	0.66767	Question #44	Understanding of biology/genetics
In 5 to 10 years time, potential employees will have to do a genetic test before they are hired.	1.98323e-11	Question #46	Understanding of biology/genetics
In 5 to 10 years time, we will all get a genetic passport.	0.143086	Question #43	Understanding of biology/genetics
It has been estimated that a person has 22,000 genes.	0.135755	Question #59	Understanding of biology/genetics
It would be too upsetting to learn from a genetic test that I have an increased risk of developing cancer, so I am happier not knowing.	0.152007	Question #15	Understanding of biology/genetics
Marital Status	1.75877e-06	Question #71	Understanding of biology/genetics
More money should be available for the development of genetic tests	0.0188365	Question #31	Understanding of biology/genetics
More people should be able to have genetic tests.	0.0462746	Question #29	Understanding of biology/genetics
Religious Beliefs (if any)	0.0021934	Question #72	Understanding of biology/genetics
The carrier of a disease gene may be completely healthy.	1.31993e-05	Question #62	Understanding of biology/genetics
The child of a disease gene carrier is always also a carrier of the same disease gene.	1.91239e-05	Question #63	Understanding of biology/genetics
The development of genetic research is hopeful for the treatment of diseases.	0.041556	Question #36	Understanding of biology/genetics
The idea of a genetic test frightens me.	0.000856295	Question #40	Understanding of biology/genetics
The onset of certain diseases is due to genes, environment, and lifestyle.	2.50237e-05	Question #61	Understanding of biology/genetics
Treatment and prevention options for cancer are limited, so learning from a genetic test that I had an increased risk of developing cancer wouldn’t help much.	0.474641	Question #14	Understanding of biology/genetics
What Is The Impact Of Your Religious Beliefs On Your Decision Making?	4.8751e-36	Question #73	Understanding of biology/genetics
